# Supplementary material for: Quantification of Alzheimer disease neuropathology using tissue microarrays
Source: J Neuropathol Exp Neurol. 2025 Jun 24;84(10):855–69. doi: 10.1093/jnen/nlaf064 (PMC12456884; doi:10.1093/jnen/nlaf064)
Supplement: nlaf064_Supplementary_Data [file nlaf064_supplementary_data.zip]

Archive with 5 entries (4 files):
- nlaf064_Supplementary_Data/
- nlaf064_Supplementary_Data/Supplementary_1.tif
- nlaf064_Supplementary_Data/Supplementary_2.tif
- nlaf064_Supplementary_Data/Supplementary_3.tiff
- nlaf064_Supplementary_Data/Supplementary_4.tif
